# Supplementary material for: Rapid and Sensitive Electrochemical Assay of Cefditoren with MWCNT/Chitosan NCs/Fe2O3 as a Nanosensor
Source: Micromachines (Basel). 2022 Aug 19;13(8):1348. doi: 10.3390/mi13081348 (PMC9412661; doi:10.3390/mi13081348)
Supplement: Supplementary file 1 [file micromachines-13-01348-s001.zip]

Archive with 1 entries (1 files):
- micromachines-1852867-supplementary.pdf
